# Supplementary material for: Transcriptome profiling revealed multiple genes and ECM-receptor interaction pathways that may be associated with breast cancer
Source: Cell Mol Biol Lett. 2019 Jun 6;24:38. doi: 10.1186/s11658-019-0162-0 (PMC6554968; doi:10.1186/s11658-019-0162-0)
Supplement: Supplementary file 1 — Table S1. primers. Primers for all the differentially expressed genes for quantitative real time PCR analysis. (XLSX 11 kb) [file 11658_2019_162_MOESM1_ESM.xlsx]

## Sheet: Sheet1
gene name	primer			gene name	primer
18s	cagccacccgagattgagca	F
	tagtagcgacgggcggtgtg	R
PTTG1	TCCTGCCTCAGATGATGCCTAT	F		CST2	CGTGCCCTTCACTTTGTCATC	F
	TTTCAAGCTCTCTCTCCTCGTC	R			CAGTTCTGGCTGTTCATGGAAG	R
TTK	CGTGTTTGCGGAAAGGAGT	F		GJB2	CAGAGCAAACCGCCCAGAGTAG	F
	CCTCTGGGTTGTTTGCCATC	R			AGCCACAACGAGGATCATAATGC	R
COL10A1	CTTCAGGGAGTGCCATCATCG	F		UBE2T	GAATGCCAGACAGTGGACAG	F
	CAGGGGGAAGGTTTGTTGGT	R			ACTAAGATGAACCAGGACAAG	R
CYCS	CTTCGGAGCGGGAGTGTTCGT	F		NUF2	TGAAAGATACGGTCCAGAA	F
	TGTATCCTCTCCCCAGATGATG	R			CGTTCATAGACAGCACCTC	R
EEF1A2	GCAGCCCCCCTCGCCCTGAGCC	F		ORC6	GAGGCTAAGTCTGGGCAGTGGG	F
	CAATGGTCCTTTTGTCAATAC	R			TAGTAGAGATGGGGTTTC	R
BUB1B	CGGTTTGTTAGGGAGTCGTGT	F		ELF5	TTCTGGAATGGGAAGATAGG	F
	CGTGGACATGATCCGCCCTTGCC	R			TCTCAGGGCTCTGCTCAAC	R
CCNB1	TGTGACTGACAACACTTAT	F		STAC2	TCAGCAGTGGCAAGAAGCG	F
	GTCCAACATAGTTAGTTCCATCAGG	R			GGAGGAAGGGTATGGAGTG	R
CDC20	CCGAGTGGGCTCCCTAAG	F		BTNL9	GAGTTCCCGTGCCACCTAT	F
	CACATTGACCAAGTTATCAT	R			CACTGAACCTTAGGCTTGG	R
KPNA2	CTTTCTCCCTTTGTCTCATAAC	F		CA4	CCATCAACATCGTCACCACC	F
	CCTCTATTCTGCGACGCCTCAT	R			CCAGCACCGCAATTTCGTC	R
TSPAN1	GCAAAAGGCTCACGACCAAAAAG	F		CD300LG	CGGCTTCTGGTCCTGCTAT	F
	CACCCACCAATGGAAGGAAAGT	R			CTGCCCTTCATTGTCTCCTG	R
TSPAN13	GCCCTCAACCTGCTTTACACCTT	F		PIGR	TGTCTGACCAACGGCGATAC	F
	TCCAGAAGCTGACCCTGTTGCTC	R			GCCCGTGTTATTCCACTTGC	R
TSPAN15	TATCATCTATTCCACCGTGTTCTG	F
	TTGCTCCAATCTCGGTAGTCC	R
