# Supplementary material for: Transcriptome profiling revealed multiple genes and ECM-receptor interaction pathways that may be associated with breast cancer
Source: Cell Mol Biol Lett. 2019 Jun 6;24:38. doi: 10.1186/s11658-019-0162-0 (PMC6554968; doi:10.1186/s11658-019-0162-0)
Supplement: Supplementary file 2 — Table S2. Tumor type-related genes. (XLSX 42 kb) [file 11658_2019_162_MOESM2_ESM.xlsx]

## Sheet: Sheet1
Tumour Types	GeneName	Normal_1	Normal_2	Normal_3	Normal_4	Normal_5	Normal_6	Tumour_1	Tumour_2	Tumour_3	Tumour_4	Tumour_5	Tumour_6	log2FoldChange	pvalue	padj	GeneName	Chrom	Strand	Start	End	GeneLength	GeneType	GeneDescription
pleomorphic salivary gland adenoma	WIF1	126.485	94.1208	866.708	135.329	427.404	314.44	11.8829	27.1012	52.8901	1.61313	98.1884	2.50655	-3.86448	5.38885e-10	9.56841e-08	WIF1	chr12	-	65444406	65515346	2368	protein_coding	WNT_inhibitory_factor_1
GIST;Acute myeloid leukemia;TGCT;mastocytosis;mucosal melanoma	KIT	7881.84	4150.03	3643.51	1085.98	5564.64	3439.04	514.58	722.549	263.84	105.437	276.388	283.545	-3.59663	2.99021e-31	5.92779e-27	KIT	chr4	+	55524085	55606881	5563	protein_coding	v-kit_Hardy-Zuckerman_4_feline_sarcoma_viral_oncogene_homolog
ALL	HLF	644.176	809.12	466.151	356.701	723.094	764.963	55.3402	238.787	56.0595	33.5457	72.0278	15.6886	-3.39894	4.42074e-15	3.98349e-12	HLF	chr17	+	53342373	53402426	6602	protein_coding	hepatic_leukemia_factor
prostate	TMPRSS2	1901.88	1097.52	715.842	770.763	2294.09	1451.21	398.471	286.007	38.8048	37.1673	344.285	47.3443	-3.38447	6.02442e-16	6.12451e-13	TMPRSS2	chr21	-	42836478	42903043	6117	protein_coding	transmembrane_protease_serine_2
NSCLC	SLC34A2	829.695	1313.05	1201.05	229.199	1047.28	560.306	322.403	812.799	77.4979	12.1136	9.98734	49.5326	-3.34874	4.97786e-08	4.40393e-06	SLC34A2	chr4	+	25656923	25680370	4699	protein_coding	solute_carrier_family_34_(type_II_sodium/phosphate_cotransporter)_member_2
Acute myeloid leukemia*	HOXA9	151.94	112.749	146.007	347.891	354.942	440.89	69.6626	29.1088	25.4971	7.35312	42.258	42.4108	-2.85059	3.60685e-08	3.38072e-06	HOXA9	chr7	-	27202054	27210117	2550	protein_coding	homeobox_A9
Acute myeloid leukemia	MYH11	21236.2	7904.93	3622.39	8970.05	8138.27	3209.04	1651.67	4309.35	683.509	178.347	1063.95	1239.33	-2.7526	6.9762e-08	5.85698e-06	MYH11	chr16	-	15797029	15950890	16104	protein_coding	myosin_heavy_chain_11_smooth_muscle
APL	ZBTB16	618.717	759.219	199.378	293.443	553.783	1707.84	89.4211	591.031	26.5834	20.0962	313.167	56.0411	-2.6139	1.08806e-06	5.93388e-05	ZBTB16	chr11	+	113930315	114121398	6372	protein_coding	zinc_finger_and_BTB_domain_containing_16
congenital fibrosarcoma;secretory breast	NTRK3	547.316	432.798	355.405	549.469	553.025	351.649	180.181	150.531	57.1105	12.0881	48.2594	271.373	-2.41671	6.20001e-06	0.000254998	NTRK3	chr15	-	88418230	88799999	9078	protein_coding	neurotrophic_tyrosine_kinase_receptor_type_3
glioma;NSCLC	EGFR	2083.3	1492.12	1465.86	1076.14	1281.85	1309.78	703.151	548.945	263.838	72.4753	337.822	191.08	-2.32163	3.56861e-12	1.48935e-09	EGFR	chr7	+	55086714	55324313	12961	protein_coding	epidermal_growth_factor_receptor
colorectal	RSPO3	656.21	173.362	123.866	346.87	224.833	441.478	161.65	49.1831	67.222	46.9573	52.8106	22.1779	-2.29559	1.67692e-07	1.25684e-05	RSPO3	chr6	+	127439749	127518910	3179	protein_coding	R-spondin_3
Acute myeloid leukemia;CMML	PER1	2642.02	3827.11	1139.7	5648.69	6064.75	6660.17	611.631	1688.01	290.378	962.655	1502.13	550.713	-2.22948	3.68138e-12	1.51857e-09	PER1	chr17	-	8043790	8059824	7002	protein_coding	period_circadian_clock_1
gastric;NSCLC;endometrial	FGFR2	994.803	1334.67	1079.25	543.473	1148.6	676.109	224.097	611.144	443.965	32.6438	262.417	113.775	-2.17765	1.9805e-09	2.7944e-07	FGFR2	chr10	-	123237848	123357972	7543	protein_coding	fibroblast_growth_factor_receptor_2
Acute myeloid leukemia	HOXA13	8.18752	8.99235	13.0914	21.7657	32.6002	4.33774	5.30311	8.02425	0.018009	0.12536	14.4183	0.0838826	-2.16923	0.0023783	0.0275716	HOXA13	chr7	-	27233122	27239725	4664	protein_coding	homeobox_A13
NSCLC	NRG1	190.522	126.039	290.875	32.5508	100.466	38.7559	72.7461	40.1394	34.6271	3.92467	7.1196	43.4304	-2.08988	0.000125512	0.00288147	NRG1	chr8	+	31496902	32622548	7657	protein_coding	neuregulin_1
ALCL;NSCLC;neuroblastoma;inflammatory myofibroblastic tumour;Spitzoid tumour	ALK	9.19373	10.8301	15.0968	2.93718	2.8632	33.4681	1.09463	2.008	6.07803	3.36399	0.648714	1.13686	-2.08677	0.00111995	0.015632	ALK	chr2	-	29415640	30144432	6882	protein_coding	anaplastic_lymphoma_receptor_tyrosine_kinase
adenoid cystic carcinoma;lipoma	NFIB	7713.68	6590.42	5297.61	1554.4	2608.56	2183.64	1951.71	1918.84	899.388	414.943	410.581	1528.81	-1.91222	1.05346e-09	1.63154e-07	NFIB	chr9	-	14081842	14398982	10508	protein_coding	nuclear_factor_I/B
MDS;Acute myeloid leukemia	PRDM16	305.649	112.138	82.584	292.584	64.8858	211.621	43.5709	77.2608	22.4697	9.68438	45.9112	92.022	-1.85236	0.00085128	0.012679	PRDM16	chr1	+	2985732	3355185	9770	protein_coding	PR_domain_containing_16
Acute myeloid leukemia;MDS	CEBPA	10.2414	0	2.03511	82.2226	26.3415	14.4252	2.2071	1.00906	0.0225459	12.2141	20.3215	2.30004	-1.78202	0.00336561	0.035461	CEBPA	chr19	-	33790840	33793470	2631	protein_coding	CCAAT/enhancer_binding_protein_(C/EBP)_alpha
lipoma	LHFP	3586.75	1551.99	1334	3248.29	2836.78	3553.45	1392.34	1270.53	556.169	257.943	1189.81	602.955	-1.70193	6.66078e-06	0.000269476	LHFP	chr13	-	39917029	40177665	2327	protein_coding	lipoma_HMGIC_fusion_partner
	GPC3	1622.64	512.783	522.548	2637.67	1197.45	1627.26	531.717	542.936	69.3672	278.127	373.274	909.065	-1.6978	1.5675e-05	0.000549985	GPC3	chrX	-	132669773	133119922	2711	protein_coding	glypican_3
Burkitt lymphoma;amplified in other cancers;B-CLL	MYC	5242.01	3917.4	3114.95	2153.28	4183.23	2744.43	953.393	2130.6	1351.55	1707.56	1304.92	225.05	-1.66603	1.22831e-05	0.000447414	MYC	chr8	+	128747680	128753674	2995	protein_coding	v-myc_avian_myelocytomatosis_viral_oncogene_homolog
salivary adenoma	LIFR	4351.03	2359.82	2004.48	1059.32	1055.83	1492.86	682.511	1091.88	806.61	260.125	375.243	567.908	-1.66199	1.87478e-09	2.68344e-07	LIFR	chr5	-	38475065	38608456	11864	protein_coding	leukemia_inhibitory_factor_receptor_alpha
lipoma	EBF1	1923.12	567.722	627.236	972.416	551.693	685.278	575.857	432.534	302.502	81.5482	341.291	113.795	-1.64125	3.27785e-05	0.00099055	EBF1	chr5	-	158122928	158526769	6161	protein_coding	early_B-cell_factor_1
B-CLL	BCL11A	324.119	540.068	323.17	225.285	229.545	192.956	228.806	137.489	95.7764	46.147	18.7216	221.68	-1.62708	0.000395072	0.00699764	BCL11A	chr2	-	60678302	60780702	8278	protein_coding	B-cell_CLL/lymphoma_11A_(zinc_finger_protein)
salivary gland mucoepidermoid	MAML2	1402.34	859.298	859.773	315.183	587.597	533.912	547.049	297.059	257.687	111.018	209.032	144.203	-1.58506	2.08627e-09	2.92284e-07	MAML2	chr11	-	95709762	96076344	7106	protein_coding	mastermind_like_transcriptional_coactivator_2
sarcoma	POU5F1	58.1358	109.835	59.4117	26.6305	125.519	83.9159	20.2335	35.1173	34.5885	17.2918	14.6178	27.2055	-1.53933	0.000884972	0.0130679	POU5F1	chr6	-	31132119	31148508	2876	protein_coding	POU_class_5_homeobox_1
Acute myeloid leukemia	RUNX1T1	701.125	340.163	422.843	316.203	351.16	373.635	444.891	218.776	150.765	55.3172	137.606	58.2108	-1.53749	2.68243e-05	0.000838745	RUNX1T1	chr8	-	92967203	93115514	13527	protein_coding	runt-related_transcription_factor_1;_translocated_to_1_(cyclin_D-related)
papillary renal;head-neck squamous cell	MET	876.462	666.045	611.104	530.666	320.28	362.504	277.945	353.241	173.179	68.9773	103.837	302.625	-1.52427	1.80875e-05	0.000615564	MET	chr7	+	116312444	116438440	7109	protein_coding	MET_proto-oncogene_receptor_tyrosine_kinase
prostate	ETV5	602.379	558.97	664.457	457.522	742.06	381.665	246.171	265.943	159.945	133.562	223.025	217.939	-1.45587	1.06868e-06	5.85235e-05	ETV5	chr3	-	185764097	185828107	5802	protein_coding	ets_variant_5
NHL;CLL	BCL6	3690.75	2821.76	1788.05	4414.42	2741.9	3409.21	1362.91	1673.98	1397.37	704.892	1482.27	551.888	-1.44038	2.68132e-05	0.000838745	BCL6	chr3	-	187439165	187463515	5938	protein_coding	B-cell_CLL/lymphoma_6
sarcoma	JUN	26376.6	17493.8	20290.4	14825.2	25860.4	12036.5	6398.96	18673.8	6850.53	2664.65	10172.3	5157.52	-1.43981	7.90508e-05	0.00198745	JUN	chr1	-	59246465	59249785	3321	protein_coding	jun_proto-oncogene
skin basal cell	SMO	669.715	634.164	560.796	1361.81	1208.72	1279.19	491.285	247.898	114.172	513.813	447.809	396.65	-1.43563	5.48174e-07	3.33344e-05	SMO	chr7	+	128828713	128853386	4311	protein_coding	smoothened_frizzled_class_receptor
hepatic adenoma;hepatocellular	HNF1A	14.3333	47.4215	20.1528	63.3092	15.113	51.3056	8.5611	13.046	21.3335	11.4227	4.30624	15.1812	-1.39362	0.00398389	0.0401483	HNF1A	chr12	+	121416346	121440315	5028	protein_coding	HNF1_homeobox_A
aneurysmal bone cyst	USP6	39.8437	72.6154	161.064	66.1683	229.781	161.596	46.6842	24.0964	89.4832	27.6381	42.785	31.7714	-1.3922	0.00260096	0.0294973	USP6	chr17	+	5019733	5078329	11270	protein_coding	ubiquitin_specific_peptidase_6
NSCLC	LRIG3	1148.6	725.438	783.262	356.694	664.488	664.432	588.579	258.932	236.336	69.05	419.528	292.139	-1.38916	2.9396e-06	0.000135208	LRIG3	chr12	-	59265931	59314303	5893	protein_coding	leucine-rich_repeats_and_immunoglobulin-like_domains_3
lymphoma;pancreatic;head and neck;melanoma;hepatocellular carcinoma	FAT4	761.17	261.865	321.167	195.62	233.341	393.852	391.885	188.67	158.893	30.3274	130.52	73.4055	-1.37047	0.000277191	0.00536624	FAT4	chr4	+	126237554	126414087	16439	protein_coding	FAT_atypical_cadherin_4
soft tissue sarcoma	FLT4	1228.24	619.606	539.663	2247.28	2335.06	1372.75	488.297	542.939	339.215	298.61	711.73	516.539	-1.3622	3.77385e-05	0.00111081	FLT4	chr5	-	180028506	180076624	8849	protein_coding	fms-related_tyrosine_kinase_4
meningioma	KLF4	4680.29	1275.37	2082.01	1409.15	2534.17	2481.21	663.658	2257.03	512.394	362.601	1204.43	1320.68	-1.36064	0.000517193	0.00857978	KLF4	chr9	-	110247133	110252763	3539	protein_coding	Kruppel-like_factor_4_(gut)
lymphoblastic leukaemia/biphasic	TAL1	434.023	159.315	133.923	214.439	152.474	235.219	93.3991	102.363	69.2932	36.9838	164.141	70.9952	-1.32824	0.00170071	0.0214131	TAL1	chr1	-	47681962	47697892	5706	protein_coding	T-cell_acute_lymphocytic_leukemia_1
soft tissue sarcoma	FOXO4	1311.82	1419.77	952.425	1809.46	1529.84	1565.18	618.836	644.303	395.238	339.62	647.484	872.533	-1.32327	8.81445e-07	5.00681e-05	FOXO4	chrX	+	70316047	70323385	3447	protein_coding	forkhead_box_O4
	ZNF521	702.207	480.725	485.267	337.934	439.143	624.587	544.798	193.699	142.655	92.834	274.747	178.939	-1.29716	4.68796e-05	0.00132009	ZNF521	chr18	-	22641890	22932154	6223	protein_coding	zinc_finger_protein_521
Ewing sarcoma;prostate;Acute myeloid leukemia	ERG	1401.36	795.962	640.321	671.965	676.76	863.238	585.587	507.804	308.637	152.005	401.558	240.047	-1.27839	1.0423e-05	0.000390967	ERG	chr21	-	39751949	40033704	8000	protein_coding	v-ets_avian_erythroblastosis_virus_E26_oncogene_homolog
GIST;idiopathic hypereosinophilic syndrome;paediatric glioblastoma	PDGFRA	1542.1	883.94	1151.75	1003.02	1363.27	1117.49	1401.32	675.412	267.954	247.597	540.035	373.027	-1.26478	5.6085e-05	0.00152619	PDGFRA	chr4	+	55095264	55164414	9732	protein_coding	platelet-derived_growth_factor_receptor_alpha_polypeptide
head and neck;colorectal	TGFBR2	7326.32	3987.09	2951.86	2266.93	2560.21	3575.89	2467.65	1813.48	1435.1	1141.7	1611.93	906.016	-1.22901	4.79652e-06	0.00020537	TGFBR2	chr3	+	30647994	30735634	4704	protein_coding	transforming_growth_factor_beta_receptor_II
Acute myeloid leukemia;MDS	ARHGAP26	964.166	1107.11	859.769	305.302	609.171	491.052	430.787	523.853	367.661	292.589	239.051	102.922	-1.18669	0.000111298	0.00260647	ARHGAP26	chr5	+	142149949	142608576	13347	protein_coding	Rho_GTPase_activating_protein_26
T-ALL	RPL5	18193	17698.9	16991.3	21299.1	25512.1	20845	10257.4	11217.1	9193.08	7276.2	10523.4	8054.17	-1.09489	0.000291342	0.00556145	RPL5	chr1	+	93297582	93307481	2890	protein_coding	ribosomal_protein_L5
prostate	NDRG1	5451.04	3675.58	2908.58	6841.47	4696.12	6440.24	2374.59	1923.89	1728.46	2868.36	2569.57	2221.16	-1.09038	2.37404e-05	0.000762051	NDRG1	chr8	-	134249414	134314265	9823	protein_coding	N-myc_downstream_regulated_1
mesenchymal chondrosarcoma	HEY1	696.064	383.897	357.418	551.447	420.958	361.696	376.497	394.389	166.068	72.4111	212.36	215.88	-1.07007	0.00353647	0.0367727	HEY1	chr8	-	80676245	80680098	3232	protein_coding	hes-related_family_bHLH_transcription_factor_with_YRPW_motif_1
fibrolamellar hepatocellular carcinoma	DNAJB1	10641.1	5743.51	6240.98	7641.88	13066.4	2551.81	2740.94	4479.02	3874.38	3414.88	2933.98	2420.81	-1.06222	0.00155374	0.0200074	DNAJB1	chr19	-	14625582	14640582	3672	protein_coding	DnaJ_heat_shock_protein_family_(Hsp40)_member_B1
T-ALL	LMO2	857.199	822.112	456.093	1159.23	809.026	803.951	600.501	457.633	343.262	257.605	439.664	274.895	-1.05377	0.000403766	0.0070992	LMO2	chr11	-	33880122	33913836	3109	protein_coding	LIM_domain_only_2
angiosarcoma	PTPRB	2087.11	715.195	706.76	367.562	339.784	548.487	590.978	719.546	432.855	120.23	367.885	180.241	-0.939118	0.00444866	0.0435745	PTPRB	chr12	-	70910630	71031220	13562	protein_coding	protein_tyrosine_phosphatase_receptor_type_B
alveolar rhabdomyosarcoma	FOXO1	981.438	741.743	526.55	410.074	494.697	516.703	728.539	270.977	324.916	222.331	297.991	217.176	-0.905461	0.000997345	0.0143063	FOXO1	chr13	-	41129804	41240734	5811	protein_coding	forkhead_box_O1
colorectal	TCF7L2	1471.76	851.206	1038.99	993.148	1176.55	963.391	772.605	693.476	487.899	382.793	566.265	669.07	-0.878826	0.000587129	0.00946279	TCF7L2	chr10	+	114710009	114927437	5049	protein_coding	transcription_factor_7-like_2_(T-cell_specific_HMG-box)
large granular lymphocytic leukaemia;skin basal cell;APL	STAT5B	3404.34	3084.24	2733.39	2478.43	3294.83	2944.23	1961.57	1986.1	1146.9	1706.86	1661.84	1488.84	-0.865174	0.000474136	0.00804005	STAT5B	chr17	-	40351186	40428725	6447	protein_coding	signal_transducer_and_activator_of_transcription_5B
oligodendroglioma;soft tissue sarcoma	CIC	2712.36	3665.46	2808.92	6962.03	6567.8	8401.28	1854.7	2560.17	1342.49	3609.27	6129.28	3001.5	-0.776989	0.00514095	0.0482548	CIC	chr19	+	42772689	42799949	9494	protein_coding	capicua_transcriptional_repressor
congenital fibrosarcoma;multiple different leukaemia and lymphoma tumour types including ALL;secretory breast;MDS	ETV6	2829.4	2234.57	1678.29	898.234	2458.97	1569.49	1688.56	1132.05	1008.35	676.434	1228.11	1051.78	-0.742364	0.0020105	0.0243322	ETV6	chr12	+	11802788	12048336	7075	protein_coding	ets_variant_6
uveal melanoma	GNA11	2050.81	1762.29	1681.33	3373.81	3211.3	3223.42	1054.27	1739.22	998.201	1400.91	1614.35	2405.87	-0.736883	0.00465997	0.045063	GNA11	chr19	+	3094408	3124002	6242	protein_coding	guanine_nucleotide_binding_protein_(G_protein)_alpha_11_(Gq_class)
CML	MSI2	1275.11	1395.52	2045.72	940.752	1076.99	1070.9	1563.8	1913.86	4193.04	2714.84	1792.3	1559.86	0.763373	0.00315236	0.0338804	MSI2	chr17	+	55333212	55762046	21471	protein_coding	musashi_RNA_binding_protein_2
hepatocellular;oral squamous cell;breast	CASP8	472.938	674.916	423.856	349.802	442.561	393.657	817.34	620.227	853.495	872.628	678.758	808.643	0.778097	0.00459601	0.0446218	CASP8	chr2	+	202098166	202152434	6808	protein_coding	caspase_8
ALL	TTL	573.814	443.713	606.058	478.296	384.994	398.192	694.35	649.332	760.85	1502.13	830.436	745.586	0.800588	0.00353376	0.036755	TTL	chr2	+	113239731	113299316	15732	protein_coding	tubulin_tyrosine_ligase
	NBN	1019.21	732.937	1181.91	584.01	571.969	494.675	1460.64	1106.97	2018.61	2470.5	764.623	721.878	0.810782	0.00326225	0.0347132	NBN	chr8	-	90945564	91015456	6156	protein_coding	nibrin
Acute myeloid leukemia	CBFB	809.277	788.646	932.248	556.341	583.897	609.688	1400.1	688.479	1454.41	1615.52	1003.79	1635.65	0.833468	0.00257093	0.0292237	CBFB	chr16	+	67063019	67134961	4129	protein_coding	core-binding_factor_beta_subunit
glioblastoma	IDH2	1179.35	2032.86	1261.5	2034.76	2002.28	1925.25	3895.66	1953	1509.52	3818.68	5397.04	3327.34	0.842491	0.00388012	0.0394966	IDH2	chr15	-	90626277	90645736	2814	protein_coding	isocitrate_dehydrogenase_2_(NADP+)_mitochondrial
papillary thyroid;ALCL;NSCLC;extraskeletal myxoid chondrosarcoma	TFG	1195.59	916.864	1253.42	1112.74	990.016	1015.39	1909.71	1545.54	1927.03	1802.63	2953.46	1969.4	0.877443	0.000446475	0.00767643	TFG	chr3	+	100428205	100467810	4923	protein_coding	TRK-fused_gene
ALCL;renal	CLTC	3263.65	2475.54	4554.57	1892.41	1469.27	1673.29	3629.47	3362.04	9233.62	5491.41	3492.14	3227.34	0.892379	0.00125225	0.017009	CLTC	chr17	+	57697219	57773671	11021	protein_coding	clathrin_heavy_chain_(Hc)
	SDHC	882.706	757.055	840.662	1232.34	914.001	1167.85	1115.89	1497.37	1074.6	2050.46	3057.65	2765.65	0.897916	0.000782775	0.0118501	SDHC	chr1	+	161284047	161332984	2014	protein_coding	succinate_dehydrogenase_complex_subunit_C
ETP ALL	PHF6	508.537	443.357	538.588	180.794	247.735	232.161	636.905	560.008	712.933	548.652	552.646	746.388	0.913912	0.00248601	0.0285586	PHF6	chrX	+	133507283	133562820	8015	protein_coding	PHD_finger_protein_6
Acute myeloid leukemia	ABL2	559.53	534.945	632.223	249.974	244.345	431.127	1069.81	1001.58	696.686	492.073	801.152	769.485	0.916013	0.000853173	0.0126959	ABL2	chr1	-	179068462	179198819	13257	protein_coding	ABL_proto-oncogene_2_non-receptor_tyrosine_kinase
MM	WHSC1	1185.41	1230.72	1347.05	1104.82	949.229	1222.4	1796.23	1599.74	1957.61	4260.34	2002.63	2568.72	0.930779	0.000638745	0.0101057	WHSC1	chr4	+	1873151	1983934	19776	protein_coding	Wolf-Hirschhorn_syndrome_candidate_1
NHL	TFRC	678.832	846.925	1125.52	440.708	463.547	426.307	1105.15	730.63	1339.35	2511.29	1660.71	826.436	0.996463	0.0034939	0.0364508	TFRC	chr3	-	195754054	195809060	7887	protein_coding	transferrin_receptor
Acute myeloid leukemia*	TOP1	1839.72	1663.06	1770.89	940.748	1065.03	935.881	2695.2	2317.3	2562.58	4305.06	2429.49	2006.65	0.99904	0.000473657	0.00804005	TOP1	chr20	+	39657458	39753127	3738	protein_coding	topoisomerase_(DNA)_I
NSCLC;Spitzoid tumour	KIF5B	3150.43	2130.29	3250.81	944.683	961.803	982.251	6441.81	3334.94	4129.01	2398.03	2067.2	2967.83	1.01124	0.000147169	0.00325068	KIF5B	chr10	-	32297938	32345359	5877	protein_coding	kinesin_family_member_5B
glioma	H3F3A	3326.92	3723.93	3973.71	4254.29	2930.12	3698.1	6058.2	5996.47	6547.01	8048.46	10162.2	8492.06	1.02845	0.000239022	0.00478864	H3F3A	chr1	+	226249552	226259702	3146	protein_coding	H3_histone_family_3A
parathyroid adenoma	CDC73	744.986	474.883	635.252	358.693	327.355	401.831	725.174	675.428	947.224	993.42	1351.65	1266.17	1.03574	0.00096627	0.0139464	CDC73	chr1	+	193091147	193223031	5352	protein_coding	cell_division_cycle_73
lobular breast;gastric	CDH1	3049.73	4116.98	8290.71	6349.32	4857.7	4755.39	5683.64	7022.15	12904.5	15081.6	13502.2	14759.7	1.11034	0.000136203	0.00307703	CDH1	chr16	+	68771128	68869451	6154	protein_coding	cadherin_1_type_1
NSCLC	EZR	1989.66	3012.98	2723.31	2275.85	2492.18	3229.77	4083.87	6362.77	3753.28	5969.66	4439.98	14014.4	1.15012	7.11568e-05	0.00182959	EZR	chr6	-	159186773	159240444	3336	protein_coding	ezrin
PMBL;Hodgkin lymphoma	RMI2	46.9516	106.216	73.5026	82.0165	83.2619	124.298	189.023	104.389	187.429	345.131	103.828	367.753	1.22749	0.00237328	0.0275512	RMI2	chr16	+	11343476	11445619	2701	protein_coding	RecQ_mediated_genome_instability_2
T-ALL	RAP1GDS1	403.62	401.052	606.034	329.061	256.197	270.494	700.712	1025.66	815.837	900.044	986.297	720.539	1.23132	1.19197e-05	0.000437992	RAP1GDS1	chr4	+	99182535	99365012	5424	protein_coding	RAP1_GTP-GDP_dissociation_stimulator_1
aneurysmal bone cyst	CDH11	982.517	537.568	822.525	714.475	647.707	778.479	4615.77	898.233	1073.59	747.227	2785.68	2878.01	1.23892	0.000200957	0.00415193	CDH11	chr16	-	64977656	65160015	9920	protein_coding	cadherin_11_type_2_OB-cadherin_(osteoblast)
	RECQL4	197.839	352.533	495.338	665.094	661.506	932.222	724.283	582.104	898.415	7122.68	619.159	2131.71	1.29356	0.000595606	0.00958384	RECQL4	chr8	-	145736667	145743229	4241	protein_coding	RecQ_helicase-like_4
	FANCA	97.9062	227.728	147.997	145.264	119.726	161.393	176.532	178.658	201.756	1415.01	395.424	615.564	1.3042	0.00236855	0.0275068	FANCA	chr16	-	89803957	89883065	9736	protein_coding	Fanconi_anemia_complementation_group_A
breast	GATA3	2863.22	4605.43	7711.83	5238.53	5202.51	7915.23	8787.46	21472.8	15013.9	12710.8	6817.79	21762.9	1.32202	3.40575e-05	0.00102452	GATA3	chr10	+	8095567	8117161	3253	protein_coding	GATA_binding_protein_3
papillary thyroid;ALCL;NSCLC;Spitzoid tumour	TPM3	4075.04	4043.35	4252.59	3765.1	3160.42	4683.61	7377.72	9801.08	8279.51	14361.3	11819.6	12462.4	1.38979	2.19029e-06	0.000106152	TPM3	chr1	-	154127784	154167124	8363	protein_coding	tropomyosin_3
	BRIP1	35.7037	77.3269	89.5529	21.7024	24.7025	23.4263	84.0517	103.377	312.447	200.818	21.8846	95.0445	1.43394	0.00294856	0.0322673	BRIP1	chr17	-	59758627	59940882	7991	protein_coding	BRCA1_interacting_protein_C-terminal_helicase_1
breast	ESR1	1590.06	776.006	2948.77	1676.02	995.367	1532.25	3042.51	7332.22	6396.18	5376.51	5353.89	792.872	1.44133	0.000889972	0.0131222	ESR1	chr6	+	151977826	152450754	13629	protein_coding	estrogen_receptor_1
serous ovarian	CCNE1	20.4248	38.899	12.103	48.4635	31.3647	36.5455	83.9095	39.1549	44.8843	153.954	87.9549	144.512	1.52309	0.000630062	0.0100123	CCNE1	chr19	+	30302805	30315215	2568	protein_coding	cyclin_E1
T-ALL	STIL	80.5026	78.3016	131.837	29.6001	67.6003	36.1549	130.779	176.639	365.526	375.698	85.4657	188.667	1.58116	0.000585099	0.00944544	STIL	chr1	-	47715811	47779819	7291	protein_coding	SCL/TAL1_interrupting_locus
DLBCL	EZH2	243.605	323.312	356.365	140.285	169.331	209.543	551.069	638.289	743.51	864.572	394.196	1165.59	1.58117	9.29597e-07	5.20575e-05	EZH2	chr7	-	148504475	148581413	4522	protein_coding	enhancer_of_zeste_2_polycomb_repressive_complex_2_subunit
breast;prostate	FOXA1	435.345	975.142	3329.36	3686.12	1860.76	4046.95	2340.98	7079.33	4950.01	6543.09	8541.51	10083.9	1.69959	1.04683e-06	5.76452e-05	FOXA1	chr14	-	38059189	38069245	4111	protein_coding	forkhead_box_A1
B-ALL;T-ALL;eyelid sebaceous carcinoma;Acute myeloid leukemia;lymphomas	LEF1	120.324	288.53	364.375	84.9388	73.2522	97.2163	792.681	730.603	873.771	214.623	454.974	232.574	1.74868	1.72513e-07	1.27847e-05	LEF1	chr4	-	108968701	109090112	5361	protein_coding	lymphoid_enhancer-binding_factor_1
DFSP;aneurysmal bone cyst	COL1A1	11500.5	5853.9	5882.6	16422.2	14166	105459	245230	24405.4	16587.6	17782.1	174129	189280	2.05198	0.00018262	0.00384209	COL1A1	chr17	-	48260650	48278993	9819	protein_coding	collagen_type_I_alpha_1
	BUB1B	38.743	80.977	75.4679	6.86863	12.826	33.6072	84.1688	109.407	172.175	758.05	37.6902	284.305	2.07675	0.00110096	0.0154247	BUB1B	chr15	+	40453224	40513337	4476	protein_coding	BUB1B_mitotic_checkpoint_serine/threonine_kinase
Acute myeloid leukemia	HOXC13	34.7117	16.9487	53.3648	24.6603	69.6931	160.806	236.92	62.2435	24.5486	393.663	648.049	876.041	2.3289	2.08898e-05	0.000694249	HOXC13	chr12	+	54332535	54340328	2437	protein_coding	homeobox_C13
Acute myeloid leukemia	CASC5	27.5436	66.6401	82.4861	6.87248	5.58214	12.4587	81.996	113.417	207.745	475.474	26.6136	145.089	2.44279	7.57485e-05	0.00191903	CASC5	chr15	+	40886218	40956540	10250	protein_coding	cancer_susceptibility_candidate_5
Acute myeloid leukemia	MNX1	10.2586	4.42212	23.1666	49.4537	69.4763	34.6858	21.5739	104.392	6.20662	302.784	393.066	1117.91	2.45355	0.000476774	0.00806447	MNX1	chr7	-	156786745	156803345	4202	protein_coding	motor_neuron_and_pancreas_homeobox_1
uterine leiomyoma	COX6C	1113.13	1102.12	8829.16	1469.44	1153.55	894.657	9039.06	12061.2	42818.8	25497.7	4334.69	1597.19	2.61278	4.66153e-10	8.51706e-08	COX6C	chr8	-	100885428	100906290	3066	protein_coding	cytochrome_c_oxidase_subunit_VIc
Acute myeloid leukemia;ALL	FLT3	10.2572	50.2611	90.516	15.78	11.4945	4.22235	101.146	853.97	518.244	55.3916	55.1502	16.8406	2.70228	1.56616e-09	2.30552e-07	FLT3	chr13	-	28577411	28674729	4168	protein_coding	fms-related_tyrosine_kinase_3
Acute myeloid leukemia	HOXC11	23.5047	7.70092	22.1715	15.7653	104.191	113.097	423.599	163.604	3.14839	607.233	1060.29	515.41	3.18837	1.68632e-05	0.000584433	HOXC11	chr12	+	54366910	54371427	3265	protein_coding	homeobox_C11
Wilms tumour;desmoplastic small round cell tumour	WT1	0.00302577	0.840892	0.00107252	0	3.33416	0	36.6339	0.00693021	2.08078	12.5319	20.3567	3.46878	3.7118	1.67603e-05	0.000582896	WT1	chr11	-	32409321	32457176	4113	protein_coding	Wilms_tumor_1
alveolar rhabdomyosarcoma	PAX7	0.0358413	0.460269	0.0126642	3.92784	2.84886	63.7832	95.899	2.02504	0.0893489	293.027	993.985	2008.14	6.17666	8.27796e-22	6.56409e-18	PAX7	chr1	+	18957500	19075360	6313	protein_coding	paired_box_7
