# Supplementary material for: Transcriptome profiling revealed multiple genes and ECM-receptor interaction pathways that may be associated with breast cancer
Source: Cell Mol Biol Lett. 2019 Jun 6;24:38. doi: 10.1186/s11658-019-0162-0 (PMC6554968; doi:10.1186/s11658-019-0162-0)
Supplement: Supplementary file 3 — Table S3. The 51 upregulated genes in breast cancer tissues. (XLSX 18 kb) [file 11658_2019_162_MOESM3_ESM.xlsx]

## Sheet: Sheet1
Tumour_Types	Gene ID	GeneName	Normal	Tumour	log2FoldChange	qvalue	Chrom	Strand	Start	End	GeneLength	GeneType	GeneDescription
colon cancer; bladder cancer	ENSG00000123500	COL10A1	21.1904	3937.35	7.52903	8.44158e-35	chr6	-	116440086	116479910	3816	protein_coding	collagen_type_X_alpha_1
Colon cancer; ovarian cancer; breast cancer; prostate cancer; pancreatic cancer; gastric cancer; laryngeal cancer; oral cancer; osteosarcoma; Osteosarcoma	ENSG00000099953	MMP11	54.9072	4109.67	6.22256	3.21969e-28	chr22	+	24110413	24126503	5176	protein_coding	matrix_metallopeptidase_11
	ENSG00000170369	CST2	0.960137	344.638	8.30743	1.17801e-21	chr20	-	23804406	23807368	748	protein_coding	cystatin_SA
Pancreatic cancer; breast cancer	ENSG00000165474	GJB2	34.6771	1374.39	5.30348	2.75607e-21	chr13	-	20761609	20767037	2427	protein_coding	gap_junction_protein_beta_2
Colon cancer; gastric cancer; liver cancer; lung cancer; ovarian cancer; oral cancer; cervical cancer; Pancreatic cancer	ENSG00000164932	CTHRC1	198.445	6110	4.94346	5.08829e-21	chr8	+	104383743	104395225	1776	protein_coding	collagen_triple_helix_repeat_containing_1
Colon cancer; breast cancer; esophageal oral squamous cell carcinoma; pancreatic cancer	ENSG00000122641	INHBA	201.335	4908.97	4.60687	9.01839e-19	chr7	-	41724712	41742706	7532	protein_coding	inhibin_beta_A
Breast cancer; lung cancer; gastric cancer; colon cancer; prostate cancer	ENSG00000104415	WISP1	18.3003	603.114	5.03272	1.04441e-17	chr8	+	134203282	134242587	3844	protein_coding	WNT1_inducible_signaling_pathway_protein_1
gastric cancer	ENSG00000132031	MATN3	49.1272	873.008	4.14785	1.4823e-14	chr2	-	20191872	20212455	3118	protein_coding	matrilin_3
Breast cancer; ovarian cancer; prostate cancer	ENSG00000173467	AGR3	76.1007	1002.77	3.71768	1.42868e-12	chr7	-	16899029	16921611	1160	protein_coding	anterior_gradient_3_protein_disulphide_isomerase_family_member
Ovarian cancer; breast cancer; pancreatic cancer; prostate cancer	ENSG00000101210	EEF1A2	87.6608	953.977	3.44203	3.33636e-11	chr20	-	62119366	62130505	1843	protein_coding	eukaryotic_translation_elongation_factor_1_alpha_2
Prostate cancer; head and neck cancer; colon cancer; hepatocellular carcinoma; gastric cancer	ENSG00000115414	FN1	7481.29	71967.4	3.26596	3.8695e-11	chr2	-	216225163	216300895	17315	protein_coding	fibronectin_1
Prostate cancer; esophageal cancer; hepatocellular carcinoma	ENSG00000117724	CENPF	159.911	1301.73	3.02406	2.78998e-09	chr1	+	214776538	214837931	11663	protein_coding	centromere_protein_F
Prostate cancer; breast cancer; colorectal cancer; bladder cancer; gastric cancer	ENSG00000175063	UBE2C	40.4572	340.486	3.06909	2.40505e-08	chr20	+	44441215	44445596	1641	protein_coding	ubiquitin_conjugating_enzyme_E2C
Colon cancer; prostate cancer; breast cancer; gastric cancer	ENSG00000138795	LEF1	113.671	775.431	2.76874	7.90088e-08	chr4	-	108968701	109090112	5361	protein_coding	lymphoid_enhancer-binding_factor_1
Lung cancer; bladder cancer; colorectal cancer; gastric cancer	ENSG00000034063	UHRF1	83.8074	590.657	2.81527	8.63356e-08	chr19	+	4903092	4962165	5144	processed_transcript	NA
Lung cancer; prostate cancer; bladder cancer; gastric cancer; hepatocellular carcinoma; breast cancer	ENSG00000077152	UBE2T	31.7871	246.022	2.94719	2.54629e-07	chr1	-	202300785	202311108	1065	protein_coding	ubiquitin_conjugating_enzyme_E2T
	ENSG00000102385	DRP2	0.960137	48.7918	5.49015	6.09475e-07	chrX	+	100474758	100519486	8187	protein_coding	dystrophin_related_protein_2
	ENSG00000258227	CLEC5A	4.81355	70.591	3.83892	1.91714e-06	chr7	-	141627157	141646807	4129	protein_coding	C-type_lectin_domain_family_5_member_A
Breast cancer; esophageal cancer; colon cancer; pancreatic cancer	ENSG00000170312	CDK1	97.2942	541.868	2.47594	2.43563e-06	chr10	+	62538089	62554610	3909	protein_coding	cyclin-dependent_kinase_1
Pancreatic cancer; hepatocellular carcinoma; breast cancer; colorectal cancer; prostate cancer	ENSG00000143228	NUF2	21.1904	154.674	2.86019	2.61155e-06	chr1	+	163236366	163325554	3362	protein_coding	NUF2_NDC80_kinetochore_complex_component
Pancreatic cancer; colon cancer; prostate cancer; bladder cancer	ENSG00000180998	GPR137C	48.1639	281.316	2.54297	4.60591e-06	chr14	+	53019866	53104431	6193	protein_coding	G_protein-coupled_receptor_137C
Gastric cancer; colorectal cancer; oral squamous cell carcinoma; cervical cancer; thyroid cancer; esophageal cancer	ENSG00000106366	SERPINE1	240.832	1211.41	2.32997	5.00584e-06	chr7	+	100770370	100782547	3190	protein_coding	serpin_peptidase_inhibitor_clade_E_(nexin_plasminogen_activator_inhibitor_type_1)_member_1
Gastric cancer; pancreatic cancer; bladder cancer	ENSG00000198518	HIST1H4E	11.557	96.5424	3.04833	5.62895e-06	chr6	+	26204858	26206266	1409	protein_coding	NA
Ovarian cancer; gastric cancer; hepatocellular carcinoma; pancreatic cancer	ENSG00000066279	ASPM	41.4205	219.033	2.39908	2.38916e-05	chr1	-	197053258	197115824	10887	protein_coding	abnormal_spindle_microtubule_assembly
Breast cancer; renal cell carcinoma; ovarian cancer; colorectal cancer	ENSG00000168461	RAB31	734.061	3064.34	2.06141	4.80245e-05	chr18	+	9708162	9862548	5586	protein_coding	RAB31_member_RAS_oncogene_family
Breast cancer; colorectal cancer; ovarian cancer; hepatocellular carcinoma; lung cancer; pancreatic cancer;Prostate cancer	ENSG00000117650	NEK2	26.0071	141.179	2.43471	6.86243e-05	chr1	-	211836114	211848960	3027	protein_coding	NIMA-related_kinase_2
Prostate cancer; lung cancer; gastric cancer; breast cancer; renal cell cancer	ENSG00000165304	MELK	23.117	120.418	2.37451	0.000159512	chr9	+	36572859	36677678	3090	protein_coding	maternal_embryonic_leucine_zipper_kinase
Prostate cancer; hepatocellular carcinoma; lung cancer; bladder cancer; osteosarcoma	ENSG00000154839	SKA1	8.66693	64.3627	2.8742	0.000183719	chr18	+	47901365	47920543	2950	protein_coding	spindle_and_kinetochore_associated_complex_subunit_1
Osteosarcoma; ovarian cancer; breast cancer; lung cancer	ENSG00000196747	HIST1H2AI	1.38778e-17	22.8404	7.52219	0.000194685	chr6	+	27775899	27776429	531	protein_coding	histone_cluster_1_H2ai
Prostate cancer; cervical cancer; pancreatic cancer	ENSG00000189057	FAM111B	52.0172	225.261	2.11177	0.000218266	chr11	+	58874658	58894883	3857	protein_coding	family_with_sequence_similarity_111_member_B
Breast cancer; Bladder Cancer	ENSG00000131747	TOP2A	238.905	899.998	1.91291	0.000265937	chr17	-	38544768	38574202	6437	protein_coding	topoisomerase_(DNA)_II_alpha
Osteosarcoma	ENSG00000203813	HIST1H3H	5.7769	48.7918	3.05024	0.000326721	chr6	+	27777842	27778314	473	protein_coding	NA
Breast cancer; Uterine cancer	ENSG00000105048	TNNT1	16.3737	87.1999	2.40373	0.000337679	chr19	-	55644162	55660722	2171	protein_coding	troponin_T_type_1_(skeletal_slow)
Gastric cancer; colon cancer; prostate cancer; cervical cancer; hepatocellular carcinoma; breast cancer; pancreatic cancer; esophageal cancer	ENSG00000088325	TPX2	93.4408	345.676	1.88583	0.000633081	chr20	+	30327074	30389608	3605	protein_coding	TPX2_microtubule-associated
Cervical cancer; lung cancer; ovarian cancer	ENSG00000197459	HIST1H2BH	9.63027	57.0963	2.55177	0.000633081	chr6	+	26251879	26252303	425	protein_coding	NA
Pancreatic cancer; colorectal cancer; ovarian cancer; hepatocellular carcinoma	ENSG00000062716	VMP1	2288.89	7720.03	1.7539	0.000669174	chr17	+	57784553	57919616	6916	protein_coding	vacuole_membrane_protein_1
Cervical cancer; adenocarcinoma; non-small lung cancer; osteosarcoma	ENSG00000158373	HIST1H2BD	119.451	419.378	1.81071	0.000926583	chr6	+	26158349	26171577	898	protein_coding	histone_cluster_1_H2bd
Pancreatic cancer; diffuse large B-cell lymphoma	ENSG00000187837	HIST1H1C	109.818	378.894	1.78547	0.00127919	chr6	-	26055968	26056699	732	protein_coding	histone_cluster_1_H1c
	ENSG00000099194	SCD	472.996	1523.87	1.68756	0.00139594	chr10	+	102106881	102124591	5362	protein_coding	stearoyl-CoA_desaturase_(delta-9-desaturase)
	ENSG00000109265	KIAA1211	11.557	59.1724	2.34323	0.00149234	chr4	+	57036361	57194791	5939	protein_coding	KIAA1211
Pancreatic cancer; breast cancer; lung cancer; gastric cancer; nasopharyngeal carcinoma; thyroid cancer	ENSG00000011426	ANLN	65.504	222.147	1.75984	0.00241714	chr7	+	36429415	36493400	6012	protein_coding	anillin_actin_binding_protein
Breast cancer; head and neck squamous cell carcinoma; gastric cancer; oral squamous cell carcinoma; lung cancer	ENSG00000138180	CEP55	42.3838	140.141	1.72219	0.00554476	chr10	+	95256389	95288849	3271	protein_coding	centrosomal_protein_55kDa
Breast cancer; colorectal cancer; non-small lung cancer	ENSG00000239672	NME1	122.341	353.98	1.53175	0.00738452	chr17	+	49230897	49239789	3438	protein_coding	NME/NM23_nucleoside_diphosphate_kinase_1
Colorectal cancer; breast cancer	ENSG00000127564	PKMYT1	37.5671	121.456	1.68943	0.007995	chr16	-	3018025	3030540	5034	protein_coding	protein_kinase_membrane_associated_tyrosine/threonine_1
Lung cancer; hepatocellular carcinoma; breast cancer; bladder cancer; gastric cancer; thyroid cancer	ENSG00000183856	IQGAP3	106.928	305.192	1.51193	0.0095906	chr1	-	156495197	156542396	6742	protein_coding	IQ_motif_containing_GTPase_activating_protein_3
Breast cancer; non-small lung cancer	ENSG00000197846	HIST1H2BF	1.38778e-17	13.4979	6.76862	0.010306	chr6	+	26199748	26200942	1195	protein_coding	NA
	ENSG00000217275	RP1-34B20.4	1.92349	19.7263	3.27418	0.0125414	chr6	+	26202384	26202882	499	pseudogene	NA
	ENSG00000143476	DTL	48.1639	134.95	1.48388	0.021666	chr1	+	212208919	212280742	4892	protein_coding	denticleless_E3_ubiquitin_protein_ligase_homolog_(Drosophila)
Breast cancer; lung cancer	ENSG00000123485	HJURP	47.2005	126.646	1.42141	0.0324349	chr2	-	234742062	234763212	3819	protein_coding	Holliday_junction_recognition_protein
Pancreatic cancer; breast cancer; gastric cancer; cervical cancer; glioma; hepatocellular carcinoma	ENSG00000112984	KIF20A	64.5406	165.054	1.35286	0.0335148	chr5	+	137514408	137523404	3958	protein_coding	kinesin_family_member_20A
Prostate cancer; colon cancer; breast cancer	ENSG00000137804	NUSAP1	97.2942	234.604	1.26865	0.0431535	chr15	+	41624892	41673248	2875	protein_coding	nucleolar_and_spindle_associated_protein_1
