# Supplementary material for: Transcriptome profiling revealed multiple genes and ECM-receptor interaction pathways that may be associated with breast cancer
Source: Cell Mol Biol Lett. 2019 Jun 6;24:38. doi: 10.1186/s11658-019-0162-0 (PMC6554968; doi:10.1186/s11658-019-0162-0)
Supplement: Supplementary file 4 — Table S4. The 201 downregulated genes in breast cancer tissues. (XLSX 43 kb) [file 11658_2019_162_MOESM4_ESM.xlsx]

## Sheet: Sheet1
Tumour_Types	ID	GeneName	Normal	Tumour	log2FoldChange	qvalue	Chrom	Strand	Start	End	GeneLength	GeneType	GeneDescription
Esophageal Squamous Cell Carcinomas;urothelial cell carcinomas;breast phyllodes tumors;basal cell carcinoma; Oral squamous tumor	ENSG00000171346	KRT15	38864.9	2455.01	-3.9846	2.40103e-15	chr17	-	39669995	39678781	7069	protein coding	keratin 15 type I
lung cancer ;gastric cancer;prostate cancer;Hepatocellular Carcinoma; bladder cancer;breast cancer	ENSG00000104332	SFRP1	18304.4	1640.13	-3.48021	2.44703e-12	chr8	-	41119481	41167016	4757	protein coding	secreted frizzled-related protein 1
Colorectal cancer; liver cancer; gastric cancer; renal cell cancer	ENSG00000165795	NDRG2	15126.3	1808.3	-3.06428	5.32925e-10	chr14	-	21484922	21539031	7550	protein coding	NDRG family member 2
lung cancer	ENSG00000162896	PIGR	12789.3	412.111	-4.95535	2.31103e-21	chr1	-	207101863	207119811	4376	protein coding	polymeric immunoglobulin receptor
Colon cancer; gastric cancer	ENSG00000157404	KIT	7449.5	503.46	-3.88687	1.38357e-14	chr4	+	55524085	55606881	5563	protein coding	v-kit Hardy-Zuckerman 4 feline sarcoma viral oncogene homolog
Colon cancer; breast cancer	ENSG00000165810	BTNL9	7326.19	283.393	-4.6916	1.86902e-19	chr5	+	180467225	180488523	5565	protein coding	butyrophilin-like 9
Endometrial cancer	ENSG00000182253	SYNM	6980.35	692.387	-3.33342	2.21417e-11	chr15	+	99638420	99675798	7818	protein coding	synemin
Triple negative breast cancer; ovarian cancer; pancreatic cancer	ENSG00000094755	GABRP	6976.5	1173.01	-2.57217	2.01247e-07	chr5	+	170190354	170241051	4621	protein coding	gamma-aminobutyric acid (GABA) A receptor pi
Breast cancer; non-small cell lung cancer; gastric cancer	ENSG00000109846	CRYAB	5966.92	861.59	-2.79174	1.77353e-08	chr11	-	111779289	111794446	3034	protein coding	crystallin alpha B
	ENSG00000100129	EIF3L	5325.34	2288.92	-1.21817	0.0324462	chr22	+	38244875	38285414	4296	protein coding	eukaryotic translation initiation factor 3 subunit L
	ENSG00000100146	SOX10	4327.32	547.059	-2.98343	1.96355e-09	chr22	-	38366693	38383429	3710	protein coding	SRY-box 10
Esophageal cancer	ENSG00000184113	CLDN5	3759.91	678.892	-2.46923	7.38802e-07	chr22	-	19510547	19515068	3429	protein coding	claudin 5
Cervical cancer; gastric cancer; lung cancer	ENSG00000196878	LAMB3	3670.32	1343.25	-1.4501	0.00736243	chr1	-	209788215	209825811	4688	protein coding	laminin subunit beta 3
Acute lymphoma	ENSG00000126878	AIF1L	3170.35	358.133	-3.14564	3.107e-10	chr9	+	133971863	133998539	5485	protein coding	allograft inflammatory factor 1-like
Leukemia; breast cancer; bladder cancer; ovarian cancer; prostate cancer	ENSG00000172201	ID4	2984.42	557.439	-2.42031	1.32709e-06	chr6	+	19837617	19840915	2344	protein coding	inhibitor of DNA binding 4 dominant negative helix-loop-helix protein
breast cancer	ENSG00000196549	MME	2780.19	347.752	-2.99862	2.01257e-09	chr3	+	154741913	154901497	9566	protein coding	membrane metallo-endopeptidase
lung cancer; breast cancer	ENSG00000135374	ELF5	2772.49	147.407	-4.23218	3.60349e-16	chr11	-	34500340	34535352	4494	protein coding	E74-like factor 5 (ets domain transcription factor)
	ENSG00000141750	STAC2	2669.41	178.549	-3.90122	2.58315e-14	chr17	-	37366789	37382125	3362	protein coding	SH3 and cysteine rich domain 2
Thyroid cancer; prostate cancer; gastric cancer; colon cancer; lung cancer	ENSG00000100307	CBX7	2592.34	1071.28	-1.27483	0.0238508	chr22	-	39516172	39548679	7461	protein coding	chromobox 7
Prostate cancer; bladder cancer; tongue squamous cell carcinoma	ENSG00000069702	TGFBR3	2525.87	523.183	-2.27113	6.42126e-06	chr1	-	92145902	92371892	8654	protein coding	transforming growth factor beta receptor III
	ENSG00000149823	VPS51	2514.31	921.797	-1.44753	0.00765512	chr11	+	64856796	64879332	4878	protein coding	VPS51 GARP complex subunit
Lung cancer; cervical cancer	ENSG00000161649	CD300LG	2343.8	56.0582	-5.38273	1.28976e-22	chr17	+	41924516	41940997	4745	protein coding	CD300 molecule like family member g
	ENSG00000132561	MATN2	2223.38	468.167	-2.24737	8.29064e-06	chr8	+	98881068	99048944	6938	protein coding	matrilin 2
	ENSG00000198947	DMD	2207.97	314.534	-2.81096	2.09853e-08	chrX	-	31115794	33357558	18178	protein coding	dystrophin
Liver cancer; breast cancer	ENSG00000136960	ENPP2	2198.34	659.169	-1.73751	0.000863747	chr8	-	120569326	120685693	6729	protein coding	ectonucleotide pyrophosphatase/phosphodiesterase 2
Prostate cancer; bladder cancer; esophageal cancer; breast cancer	ENSG00000102554	KLF5	2112.6	446.367	-2.24241	9.06852e-06	chr13	+	73629114	73651676	3889	protein coding	Kruppel-like factor 5 (intestinal)
Prostate cancer	ENSG00000102287	GABRE	2103.93	868.856	-1.27578	0.0240699	chrX	-	151121596	151143152	9631	protein coding	gamma-aminobutyric acid (GABA) A receptor epsilon
Lung cancer; head and neck squamous cell carcinoma; oral cancer	ENSG00000146648	EGFR	1969.06	688.234	-1.51638	0.00490017	chr7	+	55086714	55324313	12961	protein coding	epidermal growth factor receptor
Small Cell Lung Cancer	ENSG00000186642	PDE2A	1958.47	199.31	-3.29585	7.87228e-11	chr11	-	72287185	72385635	7182	protein coding	phosphodiesterase 2A
	ENSG00000122644	ARL4A	1806.26	610.38	-1.56504	0.00356272	chr7	+	12726481	12730559	3561	protein coding	ADP ribosylation factor like GTPase 4A
Prostate cancer	ENSG00000184012	TMPRSS2	1797.59	390.312	-2.20301	1.42913e-05	chr21	-	42836478	42903043	6117	protein coding	transmembrane protease serine 2
Head and neck squamous cell carcinoma	ENSG00000230937	MIR205HG	1743.64	617.647	-1.49707	0.00572548	chr1	+	209602165	209606183	3589	lincRNA	MIR205 host gene
	ENSG00000158966	CACHD1	1730.15	516.955	-1.74256	0.000874634	chr1	+	64936428	65158741	6392	protein coding	cache domain containing 1
medulloblastoma	ENSG00000007062	PROM1	1716.67	370.589	-2.21135	1.32564e-05	chr4	-	15964699	16086001	7465	protein coding	prominin 1
non-small lung cancer	ENSG00000135063	FAM189A2	1622.26	250.175	-2.69641	8.76949e-08	chr9	+	71939488	72007371	4015	protein coding	family with sequence similarity 189 member A2
	ENSG00000249669	MIR143HG	1515.33	264.707	-2.51662	6.4129e-07	chr5	+	148786252	148808241	8866	lincRNA	cardiac mesoderm enhancer-associated non-coding RNA
Lung cancer; breast cancer; osteosarcoma; hepatocellular carcinoma; oral squamous cell carcinoma	ENSG00000168079	SCARA5	1504.73	111.075	-3.75844	3.68284e-13	chr8	-	27727399	27850244	4435	protein coding	scavenger receptor class A member 5
Lung cancer; chronic myeloid leukemia; colorectal cancer	ENSG00000161798	AQP5	1500.88	114.189	-3.71489	6.21129e-13	chr12	+	50355653	50359464	1885	protein coding	aquaporin 5
breast cancer	ENSG00000169515	CCDC8	1376.61	567.82	-1.27744	0.0248234	chr19	-	46913629	46916841	3213	protein coding	coiled-coil domain containing 8
Mucoepidermoid carcinoma	ENSG00000184384	MAML2	1325.55	535.64	-1.30707	0.0210447	chr11	-	95709762	96076344	7106	protein coding	mastermind like transcriptional coactivator 2
Cervical cancer	ENSG00000087916	SLC6A14	1324.59	90.3141	-3.87265	1.40836e-13	chrX	+	115567790	115592625	4521	protein coding	NA
	ENSG00000187260	WDR86	1307.25	513.841	-1.34694	0.0163474	chr7	-	151072995	151107813	4026	protein coding	WD repeat domain 86
	ENSG00000155324	GRAMD3	1289.91	554.325	-1.21829	0.035236	chr5	+	125695824	125832186	5051	protein coding	GRAM domain containing 3
Osteosarcoma; prostate cancer; renal cell cancer	ENSG00000163975	MFI2	1288.94	410.035	-1.65209	0.00192262	chr3	-	196715492	196756687	8393	protein coding	antigen p97 (melanoma associated) identified by monoclonal antibodies 133.2 and 96.5
	ENSG00000182851	GPIHBP1	1261.01	96.5424	-3.7056	1.08043e-12	chr8	+	144295068	144299044	2281	protein coding	NA
;Hepatocellular Carcinoma	ENSG00000186994	KANK3	1255.23	212.805	-2.55967	4.62262e-07	chr19	-	8387468	8408146	3214	protein coding	KN motif and ankyrin repeat domains 3
	ENSG00000154736	ADAMTS5	1244.63	273.012	-2.18819	1.88307e-05	chr21	-	28290231	28338832	9056	protein coding	ADAM metallopeptidase with thrombospondin type 1 motif 5
Cervical cancer; glioma; colorectal cancer	ENSG00000170919	TPT1-AS1	1153.11	317.648	-1.85964	0.00038267	chr13	+	45915480	45965872	8479	antisense	TPT1 antisense RNA 1
lung cancer; Gastric cancer	ENSG00000170549	IRX1	1142.52	310.382	-1.87969	0.000325481	chr5	+	3596168	3601517	1858	protein coding	iroquois homeobox 1
renal cell cancer	ENSG00000007216	SLC13A2	1109.76	28.0307	-5.30102	1.25519e-20	chr17	+	26800311	26824799	3226	protein coding	solute carrier family 13 (sodium-dependent dicarboxylate transporter) member 2
Ovarian cancer; endometrial cancer; chronic lymphocytic leukemia	ENSG00000081041	CXCL2	1105.91	282.354	-1.9692	0.000150976	chr4	-	74962752	74965010	1500	protein coding	chemokine (C-X-C motif) ligand 2
Prostate cancer	ENSG00000156284	CLDN8	1086.64	139.103	-2.96456	6.58122e-09	chr21	-	31586324	31588391	2068	protein coding	claudin 8
	ENSG00000182600	C2orf82	1058.71	57.0963	-4.20986	3.87692e-15	chr2	+	233721980	233743418	3698	protein coding	chromosome 2 open reading frame 82
	ENSG00000180155	LYNX1	975.859	347.752	-1.4883	0.00679285	chr8	-	143845752	143859640	6037	protein coding	Ly6/neurotoxin 1
Head and neck squamous cell carcinoma; esophageal cancer	ENSG00000176533	GNG7	874.709	307.268	-1.50895	0.00597501	chr19	-	2511217	2702707	4561	protein coding	guanine nucleotide binding protein (G protein) gamma 7
	ENSG00000167614	TTYH1	859.295	116.265	-2.88444	2.38643e-08	chr19	+	54926393	54948080	7069	protein coding	tweety family member 1
	ENSG00000260807	RP11-161M6.2	855.442	105.885	-3.01273	5.55608e-09	chr16	-	1025761	1031596	3905	lincRNA	NA
	ENSG00000153291	SLC25A27	853.515	209.691	-2.02453	0.000104908	chr6	+	46620678	46645930	3366	protein coding	solute carrier family 25 member 27
Pancreatic cancer	ENSG00000154134	ROBO3	847.735	319.724	-1.40645	0.0121133	chr11	+	124735282	124751366	7026	protein coding	roundabout guidance receptor 3
	ENSG00000153902	LGI4	814.018	159.864	-2.34735	5.66049e-06	chr19	-	35615417	35633355	4527	protein coding	leucine-rich repeat LGI family member 4
	ENSG00000146281	PM20D2	806.312	326.991	-1.30178	0.0233784	chr6	+	89855769	89875284	4708	protein coding	peptidase M20 domain containing 2
	ENSG00000119147	C2orf40	804.385	105.885	-2.92396	1.5757e-08	chr2	+	106679702	106694615	1741	protein coding	chromosome 2 open reading frame 40
	ENSG00000231367	AC016995.3	799.568	38.4113	-4.37529	2.40103e-15	chr2	-	38633861	38742882	1768	lincRNA	NA
Ovarian cancer	ENSG00000110195	FOLR1	777.412	40.4874	-4.25904	8.79591e-15	chr11	+	71900602	71907345	1577	protein coding	folate receptor 1 (adult)
	ENSG00000168874	ATOH8	756.218	79.9335	-3.23998	5.6996e-10	chr2	+	85978467	86015189	6076	protein coding	atonal bHLH transcription factor 8
Gastric cancer	ENSG00000129151	BBOX1	747.548	182.701	-2.03197	0.000106231	chr11	+	27062272	27149356	2464	protein coding	butyrobetaine (gamma) 2-oxoglutarate dioxygenase (gamma-butyrobetaine hydroxylase) 1
lung cacner	ENSG00000198768	APCDD1L	736.951	28.0307	-4.71049	8.05231e-17	chr20	-	57034157	57090187	3942	protein coding	adenomatosis polyposis coli down-regulated 1-like
	ENSG00000139946	PELI2	729.245	251.213	-1.53705	0.00524735	chr14	+	56584532	56768244	6278	protein coding	pellino E3 ubiquitin protein ligase family member 2
	ENSG00000160111	CPAMD8	718.648	226.299	-1.66653	0.00214453	chr19	-	17003758	17137625	10199	protein coding	C3 and PZP-like alpha-2-macroglobulin domain containing 8
Cervical cancer; breast cancer; pancreatic cancer; lung cancer	ENSG00000064655	EYA2	708.051	203.462	-1.79849	0.000778226	chr20	+	45523263	45817492	3618	protein coding	EYA transcriptional coactivator and phosphatase 2
Breast cancer; non-small cell lung cancer; acute myeloid leukemia	ENSG00000106004	HOXA5	675.298	157.788	-2.0967	6.46138e-05	chr7	-	27180671	27183287	1707	protein coding	homeobox A5
Gastric cancer; thyroid cancer; breast cancer	ENSG00000137070	IL11RA	652.177	259.517	-1.32904	0.0213839	chr9	+	34650699	34661889	4271	protein coding	interleukin 11 receptor subunit alpha
	ENSG00000091513	TF	648.324	100.695	-2.68527	2.62497e-07	chr3	+	133464800	133497850	8565	protein coding	transferrin
	ENSG00000228639	AC005152.3	647.361	53.9821	-3.58105	2.18566e-11	chr17	-	70017992	70030233	540	lincRNA	NA
Colorectal cancer; thyroid cancer	ENSG00000139144	PIK3C2G	624.241	101.733	-2.61589	5.4699e-07	chr12	+	18400548	18801348	5923	protein coding	phosphatidylinositol-4-phosphate 3-kinase catalytic subunit type 2 gamma
	ENSG00000187699	C2orf88	615.571	91.3521	-2.75079	1.56912e-07	chr2	+	190744335	191068210	5997	protein coding	chromosome 2 open reading frame 88
Pancreatic cancer; renal cell cancer	ENSG00000151623	NR3C2	609.791	73.7052	-3.0464	7.66365e-09	chr4	-	148999913	149365850	6607	protein coding	nuclear receptor subfamily 3 group C member 2
B-cell acute lymphocytic leukemia; lung cancer	ENSG00000108924	HLF	608.827	53.9821	-3.49253	6.83755e-11	chr17	+	53342373	53402426	6602	protein coding	hepatic leukemia factor
	ENSG00000160307	S100B	599.194	72.6671	-3.04154	8.27488e-09	chr21	-	48018875	48025121	1448	protein coding	S100 calcium binding protein B
	ENSG00000077274	CAPN6	596.304	86.1618	-2.7892	9.93981e-08	chrX	-	110488331	110513751	3568	protein coding	calpain 6
Lung cancer; tongue squamous cell carcinoma; Glioblastoma; colorectal cancer	ENSG00000005513	SOX8	593.414	73.7052	-3.00713	1.18896e-08	chr16	+	1031808	1036979	4432	protein coding	SRY-box 8
	ENSG00000149596	JPH2	582.817	151.559	-1.94232	0.000276798	chr20	-	42740335	42816218	5943	protein coding	junctophilin 2
Breast cancer; Gastric cancer	ENSG00000137872	SEMA6D	582.817	208.652	-1.48142	0.00834693	chr15	+	47476298	48066420	8560	protein coding	sema domain transmembrane domain (TM) and cytoplasmic domain (semaphorin) 6D
Colorectal cancer	ENSG00000003096	KLHL13	574.147	140.141	-2.03361	0.000125192	chrX	-	117031776	117251303	6983	protein coding	kelch like family member 13
	ENSG00000114547	ROPN1B	557.77	30.1068	-4.20602	5.68746e-14	chr3	+	125687987	125702297	4048	protein coding	rhophilin associated tail protein 1B
breast cancer	ENSG00000122756	CNTFR	548.137	18.6882	-4.86531	1.519e-16	chr9	-	34551430	34590121	2094	protein coding	ciliary neurotrophic factor receptor
Colon cancer; ovarian cancer; prostate cancer	ENSG00000167434	CA4	532.723	3.11741	-7.362	8.42543e-24	chr17	+	58227297	58248260	2424	protein coding	carbonic anhydrase IV
Cervical cancer	ENSG00000077264	PAK3	529.833	135.989	-1.96111	0.000245493	chrX	+	110187513	110470589	10312	protein coding	p21 protein (Cdc42/Rac)-activated kinase 3
	ENSG00000119771	KLHL29	525.98	210.729	-1.31914	0.0238431	chr2	+	23608088	23931481	11071	protein coding	kelch like family member 29
	ENSG00000203727	SAMD5	523.09	179.587	-1.54175	0.00593952	chr6	+	147830063	148058683	6320	protein coding	sterile alpha motif domain containing 5
Colorectal cancer	ENSG00000111404	RERGL	513.457	88.238	-2.53914	1.43483e-06	chr12	-	18233803	18473041	1549	protein coding	RERG/RAS-like
Lung cancer; B-cell lymphocytic leukemia	ENSG00000179913	B3GNT3	503.823	58.1343	-3.1128	5.53513e-09	chr19	+	17905637	17923891	2301	protein coding	UDP-GlcNAc:betaGal beta-13-N-acetylglucosaminyltransferase 3
	ENSG00000160191	PDE9A	493.227	98.6185	-2.32091	1.21682e-05	chr21	+	44073746	44195619	5266	protein coding	phosphodiesterase 9A
Ovarian cancer	ENSG00000154678	PDE1C	486.483	131.836	-1.88269	0.000494766	chr7	-	31790793	32338941	13821	protein coding	phosphodiesterase 1C
	ENSG00000165626	BEND7	486.483	201.386	-1.27193	0.0321385	chr10	-	13480484	13570974	9815	protein coding	BEN domain containing 7
	ENSG00000214128	TMEM213	454.693	19.7263	-4.51823	1.20287e-14	chr7	+	138482695	138522846	4815	protein coding	transmembrane protein 213
	ENSG00000095713	CRTAC1	450.84	16.6121	-4.75219	1.92055e-15	chr10	-	99624757	99790585	3531	protein coding	cartilage acidic protein 1
Prostate cancer; breast cancer	ENSG00000065371	ROPN1	431.573	16.6121	-4.68919	4.31768e-15	chr3	-	123687368	123711025	4395	protein coding	rhophilin associated tail protein 1
Pancreatic cancer	ENSG00000198643	FAM3D	401.709	26.9926	-3.88948	6.6738e-12	chr3	-	58619673	58652575	1640	protein coding	family with sequence similarity 3 member D
Lung cancer; colorectal cancer; pancreatic cancer	ENSG00000124440	HIF3A	396.893	16.6121	-4.56838	2.17676e-14	chr19	+	46800303	46846690	8371	protein coding	hypoxia inducible factor 3 alpha subunit
Glioma; Lung adenocarcinoma; Colorectal cancer	ENSG00000105997	HOXA3	393.039	126.646	-1.63296	0.00377003	chr7	-	27145803	27192200	4306	protein coding	homeobox A3
Gastric cancer	ENSG00000178947	LINC00086	391.113	134.95	-1.53433	0.00707116	chrX	+	134555868	134561999	5230	lincRNA	small integral membrane protein 10 like 2A
Cervical cancer; Thymomas	ENSG00000112812	PRSS16	382.443	29.0688	-3.71216	4.20199e-11	chr6	+	27215480	27224403	5290	protein coding	protease serine 16
	ENSG00000270547	RP11-536O18.2	381.479	63.3246	-2.58848	1.82207e-06	chr9	-	13406379	13433052	2576	lincRNA	long intergenic non-protein coding RNA 1235
	ENSG00000154529	CNTNAP3B	357.396	83.0477	-2.10391	0.000111414	chr9	+	43684902	43924049	13217	protein coding	contactin associated protein-like 3B
Breast cancer; Prostate cancer	ENSG00000086205	FOLH1	347.762	62.2866	-2.47882	5.93002e-06	chr11	-	49168187	49230222	3824	protein coding	folate hydrolase (prostate-specific membrane antigen) 1
Chronic myeloid leukemia	ENSG00000198483	ANKRD35	341.982	131.836	-1.37438	0.0204305	chr1	+	145549230	145568526	3342	protein coding	ankyrin repeat domain 35
Prostate cancer	ENSG00000148541	FAM13C	339.092	78.8955	-2.10198	0.000127675	chr10	-	61005890	61122939	6750	protein coding	family with sequence similarity 13 member C
Colorectal cancer	ENSG00000088992	TESC	332.349	95.5043	-1.79778	0.00133399	chr12	-	117476728	117537284	1926	protein coding	tescalcin
Neuroblastoma; Neck Cancer; Colorectal cancer	ENSG00000115353	TACR1	329.459	38.4113	-3.09649	2.80682e-08	chr2	-	75273590	75426826	5308	protein coding	tachykinin receptor 1
Lung Cancer	ENSG00000180264	GPR144	317.899	7.2696	-5.42718	5.98652e-16	chr9	+	127213423	127239379	2892	protein coding	adhesion G protein-coupled receptor D2
	ENSG00000175318	GRAMD2	315.009	134.95	-1.22225	0.0482072	chr15	-	72452148	72490126	4987	protein coding	GRAM domain containing 2
Thyroid carcinoma; Hepatocellular Carcinoma; Breast cancer	ENSG00000090530	LEPREL1	313.082	115.227	-1.44112	0.0141033	chr3	-	189674517	189840226	5605	protein coding	prolyl 3-hydroxylase 2
Primary glioblastoma	ENSG00000158445	KCNB1	302.485	23.8785	-3.65636	2.35842e-10	chr20	-	47980414	48099184	11850	protein coding	potassium channel voltage gated Shab related subfamily B member 1
	ENSG00000157152	SYN2	299.595	36.3351	-3.03937	6.76365e-08	chr3	+	12045876	12232900	5709	processed transcript	synapsin II
Nasopharyngeal carcinoma	ENSG00000164099	PRSS12	291.889	74.7432	-1.96369	0.000457641	chr4	-	119201193	119274158	5725	protein coding	protease serine 12
Lung squamous cell carcinoma; Breast cancer; Colorectal cancer; Pulmonary carcinoids and neuroendocrine carinomas; Non-small cell lung cancer	ENSG00000165197	FIGF	288.035	25.9546	-3.46607	1.5399e-09	chrX	-	15363713	15402498	2153	protein coding	c-fos induced growth factor (vascular endothelial growth factor D)
Colorectal cancer; Glioblastoma	ENSG00000149294	NCAM1	285.145	77.8574	-1.87118	0.000909042	chr11	+	112831997	113149158	12768	protein coding	neural cell adhesion molecule 1
Colorectal cancer	ENSG00000126895	AVPR2	269.732	38.4113	-2.80804	6.63114e-07	chrX	+	153167985	153172620	2231	protein coding	arginine vasopressin receptor 2
Follicular lymphoma	ENSG00000152578	GRIA4	262.988	56.0582	-2.22757	6.79667e-05	chr11	+	105480721	105852819	10083	protein coding	glutamate receptor ionotropic AMPA 4
Colon cancer	ENSG00000183844	FAM3B	261.062	30.1068	-3.11112	4.68656e-08	chr21	+	42676139	42729358	3599	protein coding	family with sequence similarity 3 member B
Testicular germ cell tumor	ENSG00000106714	CNTNAP3	259.135	49.8299	-2.37581	2.30715e-05	chr9	-	39072764	39288312	9525	protein coding	contactin associated protein-like 3
	ENSG00000225889	AC074289.1	246.612	56.0582	-2.13486	0.000150702	chr2	+	64370373	64479993	2453	antisense	NA
Ovarian cancer; Neuroblastoma; Colorectal cancer; Gastric cancer	ENSG00000128918	ALDH1A2	244.685	70.591	-1.79164	0.00194566	chr15	-	58245622	58790065	8622	protein coding	aldehyde dehydrogenase 1 family member A2
Related to multiple cancers	ENSG00000108947	EFNB3	243.722	100.695	-1.27426	0.0416252	chr17	+	7608520	7614696	3222	protein coding	ephrin-B3
Breast cancer; Gastric cancer; Osteosarcoma	ENSG00000253552	HOXA-AS2	242.758	76.8193	-1.65846	0.00457248	chr7	+	27147396	27173921	5281	antisense	HOXA cluster antisense RNA 2
Gastric cancer; Hepatocellular carcinoma	ENSG00000187824	TMEM220	239.868	68.5149	-1.80596	0.00183872	chr17	-	10602332	10633633	3508	protein coding	transmembrane protein 220
Prostate cancer; Chronic lymphocytic leukemia	ENSG00000137727	ARHGAP20	236.015	92.3902	-1.35195	0.0295722	chr11	-	110447766	110583912	7125	protein coding	Rho GTPase activating protein 20
	ENSG00000178662	CSRNP3	235.052	75.7813	-1.63153	0.00566968	chr2	+	166326157	166545917	12565	protein coding	cysteine-serine-rich nuclear protein 3
Myxofibrosarcomas; Medulloblastoma; Erous carcinoma of ovary	ENSG00000154928	EPHB1	233.125	39.4493	-2.55938	7.61525e-06	chr3	+	134316643	134979309	6956	protein coding	EPH receptor B1
Hepatocellular Carcinoma	ENSG00000174950	CD164L2	216.748	36.3351	-2.57261	8.5327e-06	chr1	-	27705666	27709870	2041	protein coding	CD164 sialomucin-like 2
Prostate cancer; Breast cancer; Nasopharyngeal carcinoma	ENSG00000174607	UGT8	211.932	33.221	-2.66903	3.34852e-06	chr4	+	115519611	115599380	4699	protein coding	UDP glycosyltransferase 8
Thyroid cancer	ENSG00000189292	FAM150B	210.005	7.2696	-4.82933	4.99456e-13	chr2	-	279558	288851	2191	protein coding	family with sequence similarity 150 member B
	ENSG00000254148	RP11-84E24.2	203.261	11.4218	-4.13909	1.07165e-10	chr17	-	70030248	70053871	578	lincRNA	NA
	ENSG00000164007	CLDN19	196.518	74.7432	-1.39324	0.0254533	chr1	-	43198764	43205925	3602	protein coding	claudin 19
Prostate cancer	ENSG00000174326	SLC16A11	194.591	26.9926	-2.84427	1.20908e-06	chr17	-	6944949	6947242	2041	protein coding	solute carrier family 16 member 11
	ENSG00000225950	NTF4	192.665	41.5254	-2.21076	0.000156748	chr19	-	49559050	49568333	2739	protein coding	neurotrophin 4
Breast cancer	ENSG00000182601	HS3ST4	187.848	5.1935	-5.14428	3.04222e-13	chr16	+	25703347	26149009	3379	protein coding	heparan sulfate-glucosamine 3-sulfotransferase 4
Breast cancer	ENSG00000158458	NRG2	187.848	48.7918	-1.94224	0.000992247	chr5	-	139226364	139422884	4544	protein coding	neuregulin 2
Breast cancer; melanoma; lung cancer; prostate cancer; colorectal cancer	ENSG00000154493	C10orf90	185.921	14.536	-3.66595	4.77355e-09	chr10	-	128113566	128359079	5319	protein coding	chromosome 10 open reading frame 90
Prostate cancer; renal cell cancer; gastric cancer	ENSG00000050767	COL23A1	177.251	51.906	-1.76949	0.00333261	chr5	-	177664619	178017556	3878	protein coding	collagen type XXIII alpha 1
Breast cancer; melanoma; glioblastoma; colorectal cancer	ENSG00000124205	EDN3	174.361	24.9165	-2.80093	2.53922e-06	chr20	+	57875482	57901047	2675	protein coding	endothelin 3
Breast cancer; lung cancer; colorectal cancer; pancreatic cancer; endometrial tumor; prostate cancer; cervical cancer; glioblastoma;Ovarian cancer	ENSG00000149295	DRD2	167.618	12.4599	-3.73689	6.0855e-09	chr11	-	113280318	113346413	4117	protein coding	dopamine receptor D2
	ENSG00000150281	CTF1	166.655	65.4007	-1.34791	0.0377012	chr16	+	30907928	30914881	1664	protein coding	cardiotrophin 1
	ENSG00000130032	PRRG3	162.801	22.8404	-2.82692	2.93199e-06	chrX	+	150863596	150874396	6364	protein coding	proline rich Gla (G-carboxyglutamic acid) 3 (transmembrane)
Melanoma; colorectal cancer	ENSG00000215018	COL28A1	159.911	28.0307	-2.50709	2.79503e-05	chr7	-	7395834	7575484	6619	protein coding	collagen type XXVIII alpha 1
	ENSG00000229891	Z83851.1	157.985	41.5254	-1.92466	0.00160896	chr22	-	42760406	42765242	1267	lincRNA	long intergenic non-protein coding RNA 1315
	ENSG00000226833	AC097724.3	150.278	9.3457	-3.98975	3.06735e-09	chr2	-	28931819	28959071	1438	antisense	NA
	ENSG00000203867	RBM20	145.461	33.221	-2.12646	0.000425767	chr10	+	112404155	112599227	8162	protein coding	RNA binding motif protein 20
	ENSG00000196091	MYBPC1	144.498	13.4979	-3.40856	1.24043e-07	chr12	+	101962131	102079796	7385	protein coding	myosin binding protein C slow type
Breast cancer; skin cancer; lung cancer; melanoma; colorectal cancer	ENSG00000173805	HAP1	142.571	52.944	-1.42712	0.0275141	chr17	-	39873994	39890896	6223	protein coding	huntingtin-associated protein 1
Colorectal cancer; breast cancer; lung cancer; gastric cancer; ovarian cancer; prostate cancer;Cervical cancer	ENSG00000102837	OLFM4	136.791	24.9165	-2.45112	6.80812e-05	chr13	+	53602894	53626192	2897	protein coding	olfactomedin 4
Oral squamous cell carcinoma; bladder cancer	ENSG00000226416	MRPL23-AS1	134.864	14.536	-3.20315	6.77454e-07	chr11	-	2004467	2011150	1876	antisense	MRPL23 antisense RNA 1
Prostate cancer	ENSG00000149575	SCN2B	133.901	18.6882	-2.83298	6.8389e-06	chr11	-	118032666	118047388	5826	protein coding	sodium channel voltage gated type II beta subunit
	ENSG00000166924	NYAP1	132.938	22.8404	-2.53481	4.55705e-05	chr7	+	100081550	100092422	3586	protein coding	neuronal tyrosine-phosphorylated phosphoinositide-3-kinase adaptor 1
Breast cancer; liver cancer; cholangiocarcinoma; ovarian cancer	ENSG00000146233	CYP39A1	131.011	28.0307	-2.21977	0.000335344	chr6	-	46517541	46620523	2843	protein coding	cytochrome P450 family 39 subfamily A member 1
Colorectal cancer; glioblastoma; esophageal squamous cell carcinoma; gastric cancer	ENSG00000115596	WNT6	131.011	47.7538	-1.45374	0.0276519	chr2	+	219724544	219738955	1703	protein coding	wingless-type MMTV integration site family member 6
Endometrial cancer; cervical cancer; pancreatic cancer; breast cancer; ovarian cancer; colorectal cancer	ENSG00000172987	HPSE2	129.084	3.11741	-5.31802	1.17982e-11	chr10	-	100218875	100995619	2365	protein coding	heparanase 2 (inactive)
Breast cancer; colorectal cancer; oral cancer; lung cancer; prostate cancer;Pancreatic cancer	ENSG00000156413	FUT6	129.084	11.4218	-3.48459	1.75346e-07	chr19	-	5830621	5839742	4349	protein coding	fucosyltransferase 6
	ENSG00000184454	NCMAP	128.121	44.6396	-1.51862	0.0211628	chr1	+	24882602	24935819	4122	protein coding	non-compact myelin associated protein
	ENSG00000182103	FAM181B	127.158	21.8024	-2.53748	5.43284e-05	chr11	-	82443053	82444906	1854	protein coding	family with sequence similarity 181 member B
	ENSG00000223477	LINC00842	126.194	13.4979	-3.21335	9.7224e-07	chr10	-	47011753	47174018	4893	lincRNA	NA
Lung cancer; glioma	ENSG00000241684	ADAMTS9-AS2	125.231	25.9546	-2.26525	0.00029711	chr3	+	64670585	64997143	7232	antisense	ADAMTS9 antisense RNA 2
Lung cancer	ENSG00000104055	TGM5	120.414	25.9546	-2.20873	0.000430839	chr15	-	43524793	43559055	3584	protein coding	transglutaminase 5
Prostate cancer; Breast cancer; Lung cancer; Bladder cancer; Colorectal cancer; Glioma; Cervical cancer; Ovarian cancer; Esophageal cancer; Gallbladder cancer; Liver cancer; Basal cell carcinoma; Nasopharyngeal carcinoma;Thyroid cancer	ENSG00000156076	WIF1	119.451	11.4218	-3.37281	5.11567e-07	chr12	-	65444406	65515346	2368	protein coding	WNT inhibitory factor 1
Melanoma	ENSG00000034239	EFCAB1	116.561	29.0688	-1.9991	0.00157913	chr8	-	49623348	49647870	5805	protein coding	EF-hand calcium binding domain 1
	ENSG00000153822	KCNJ16	114.634	10.3838	-3.44944	4.55731e-07	chr17	+	68049570	68131749	6319	protein coding	potassium channel inwardly rectifying subfamily J member 16
Esophageal cancer; gastric cancer; colorectal cancer; hepatocellular carcinoma; glioma; rhabdomyosarcoma;lung cancer	ENSG00000198914	POU3F3	105.001	32.1829	-1.70235	0.00981168	chr2	+	105471969	105476929	4961	protein coding	POU class 3 homeobox 3
	ENSG00000259683	RP11-182J1.14	104.038	32.1829	-1.68906	0.0105732	chr15	+	84944427	84950601	970	pseudogene	NA
	ENSG00000228971	RP11-286B14.1	102.111	6.23154	-4.00831	2.91316e-08	chr1	+	95975672	96247898	2182	lincRNA	NA
Glioma	ENSG00000254369	HOXA-AS3	102.111	10.3838	-3.28273	2.45661e-06	chr7	+	27169596	27195542	5962	antisense	HOXA cluster antisense RNA 3
	ENSG00000234409	AC006547.14	98.2575	32.1829	-1.6067	0.0176389	chr22	-	20135950	20138399	1427	protein coding	coiled-coil domain containing 188
	ENSG00000261175	CTD-2015G9.2	96.3308	9.3457	-3.34887	2.3277e-06	chr16	+	86755697	86771432	658	lincRNA	NA
	ENSG00000196972	LINC00087	94.4041	34.259	-1.4592	0.0337593	chrX	-	134229058	134232664	2696	lincRNA	small integral membrane protein 10 like 2B
	ENSG00000078725	BRINP1	93.4408	33.221	-1.48866	0.0304105	chr9	-	121915736	122131745	3905	protein coding	bone morphogenetic protein/retinoic acid inducible neural-specific 1
Thyroid cancer	ENSG00000141639	MAPK4	92.4775	5.1935	-4.1229	3.72999e-08	chr18	+	48086448	48258194	7601	protein coding	mitogen-activated protein kinase 4
Breast cancer	ENSG00000272143	FGF14-AS2	92.4775	20.7643	-2.14856	0.00131393	chr13	+	103046980	103048053	1074	lincRNA	FGF14 antisense RNA 2
Ovarian cancer; hepatocellular carcinoma; oral squamous cell carcinoma; cervical cancer; lung cancer	ENSG00000122592	HOXA7	81.8807	18.6882	-2.12428	0.00224829	chr7	-	27193335	27197555	2411	protein coding	homeobox A7
Glioblastoma; colorectal cancer; melanoma	ENSG00000104888	SLC17A7	79.9541	24.9165	-1.67734	0.0181895	chr19	-	49932658	49945617	6013	protein coding	solute carrier family 17 (vesicular glutamate transporter) member 7
Colorectal cancer; blood cancer; lymphoma; lung cancer	ENSG00000106006	HOXA6	76.1007	15.574	-2.27996	0.00140795	chr7	-	27185015	27190222	1285	protein coding	homeobox A6
	ENSG00000253831	ETV3L	74.174	8.30765	-3.13991	1.59993e-05	chr1	-	157061836	157069600	1976	protein coding	ets variant 3-like
Ovarian cancer	ENSG00000225194	LINC00092	66.4673	4.15545	-3.9607	1.0712e-06	chr9	-	98782014	98790247	2306	lincRNA	long intergenic non-protein coding RNA 92
Breast cancer; ovarian cancer; bladder cancer	ENSG00000102243	VGLL1	66.4673	19.7263	-1.74643	0.0188867	chrX	+	135614311	135638966	1541	protein coding	vestigial like family member 1
Lung cancer; gastric cancer; thyroid cancer; breast cancer; nasopharyngeal carcinoma; colorectal cancer; esophageal cancer; renal cell carcinoma;Hepatocellular carcinoma	ENSG00000164488	DACT2	61.6506	8.30765	-2.87361	0.000128728	chr6	-	168693510	168720434	4223	protein coding	dishevelled-binding antagonist of beta-catenin 2
	ENSG00000174611	KY	60.6873	3.11741	-4.23078	9.84145e-07	chr3	-	134321980	134370478	5786	protein coding	kyphoscoliosis peptidase
	ENSG00000183798	EMILIN3	60.6873	10.3838	-2.53329	0.00106765	chr20	-	39988606	39995467	3796	protein coding	elastin microfibril interfacer 3
	ENSG00000148123	LPPR1	56.8339	1.04133	-5.61411	8.75493e-08	chr9	+	103790991	104087417	3669	protein coding	phospholipid phosphatase related 1
	ENSG00000075035	WSCD2	56.8339	12.4599	-2.17868	0.00559115	chr12	+	108523248	108644314	6557	protein coding	WSC domain containing 2
	ENSG00000165349	SLC7A3	55.8706	3.11741	-4.11173	2.91426e-06	chrX	-	70145432	70150975	2265	protein coding	solute carrier family 7 (cationic amino acid transporter y+ system) member 3
	ENSG00000267594	CYP4F24P	54.9072	11.4218	-2.25327	0.00481622	chr19	-	15871051	15890719	1580	pseudogene	cytochrome P450 family 4 subfamily F member 24 pseudogene
Ovarian cancer	ENSG00000086159	AQP6	49.1272	3.11741	-3.92662	1.43378e-05	chr12	+	50360977	50370922	5129	protein coding	aquaporin 6
Prostate cancer; pancreatic cancer; colorectal cancer; lung cancer	ENSG00000112175	BMP5	48.1639	6.23154	-2.92621	0.000401627	chr6	-	55618443	55740362	3952	protein coding	bone morphogenetic protein 5
	ENSG00000151364	KCTD14	48.1639	8.30765	-2.51828	0.00175693	chr11	-	77726761	77757237	1917	protein coding	potassium channel tetramerization domain containing 14
colorectal cancer	ENSG00000131686	CA6	46.2372	11.4218	-2.00596	0.0203244	chr1	+	9005926	9035151	2662	protein coding	carbonic anhydrase VI
	ENSG00000146090	RASGEF1C	37.5671	8.30765	-2.16088	0.0123487	chr5	-	179527795	179636153	2957	protein coding	RasGEF domain family member 1C
Hepatocellular carcinoma; lung cancer; prostate cancer; ovarian cancer	ENSG00000185559	DLK1	36.6038	1.38778e-17	-8.19996	1.79235e-06	chr14	+	101192042	101201539	2290	protein coding	delta-like 1 homolog (Drosophila)
Lung cancer; bladder cancer; glioma; thyroid cancer	ENSG00000165300	SLITRK5	33.7138	5.1935	-2.67061	0.00414163	chr13	+	88324870	88331871	4779	protein coding	SLIT and NTRK like family member 5
	ENSG00000144119	C1QL2	29.8604	2.07937	-3.76816	0.000583942	chr2	-	119913819	119916465	2043	protein coding	complement component 1 q subcomponent-like 2
Ovarian cancer； breast cancer	ENSG00000124134	KCNS1	25.0437	1.04133	-4.43592	0.000662335	chr20	-	43720951	43729753	4538	protein coding	potassium voltage-gated channel modifier subfamily S member 1
Lung cancer; pancreatic cancer; prostate cancer; melanoma; breast cancer;Gastric cancer	ENSG00000108602	ALDH3A1	25.0437	5.1935	-2.24361	0.0351064	chr17	-	19641297	19652256	3918	protein coding	aldehyde dehydrogenase 3 family member A1
	ENSG00000228162	AC097713.3	20.227	1.38778e-17	-7.34832	0.000608522	chr2	+	235346972	235370771	562	lincRNA	NA
